# Supplementary material for: Oosporein from Tremella fuciformis
Source: Acta Crystallogr Sect E Struct Rep Online. 2012 Mar 31;68(Pt 4):o1231. doi: 10.1107/S1600536812012950 (PMC3344162; doi:10.1107/S1600536812012950)
Supplement: Supplementary file 2 [file e-68-o1231-Isup2.hkl]

#
# h,k,l, Fc-squared, Fo-squared, sigma(Fo-squared) and status flag
#
data_I
_shelx_title ' 111028_s2_cfz in C2/c'
_shelx_refln_list_code          4
_shelx_F_calc_maximum      178.29
_exptl_crystal_F_000       632.00
_reflns_d_resolution_high  0.8000
 
loop_
 _symmetry_equiv_pos_as_xyz
 'x, y, z'
 '-x, y, -z+1/2'
 'x+1/2, y+1/2, z'
 '-x+1/2, y+1/2, -z+1/2'
 '-x, -y, -z'
 'x, -y, z-1/2'
 '-x+1/2, -y+1/2, -z'
 'x+1/2, -y+1/2, z-1/2'
 
_cell_length_a    11.9983
_cell_length_b     8.2981
_cell_length_c    13.7634
_cell_angle_alpha  90.000
_cell_angle_beta  105.994
_cell_angle_gamma  90.000
 
_shelx_F_squared_multiplier     1.000
 
loop_
 _refln_index_h
 _refln_index_k
 _refln_index_l
 _refln_F_squared_calc
 _refln_F_squared_meas
 _refln_F_squared_sigma
 _refln_observed_status
   2   0   0     6107.24     5572.08     62.38 o
   4   0   0     4619.66     4116.35     52.11 o
   6   0   0      633.54      748.00     18.41 o
   8   0   0      608.89      612.07     18.29 o
  10   0   0        5.21       12.63     11.48 o
  12   0   0       75.15       95.88     24.31 o
  14   0   0       34.97       34.02     17.08 o
   1   1   0      523.64      503.40     10.04 o
   3   1   0      969.61      934.43     10.54 o
   5   1   0     2157.62     2202.42     21.74 o
   7   1   0      904.91      864.60     17.82 o
   9   1   0      241.04      249.88     22.76 o
  11   1   0      304.40      301.30     25.80 o
  13   1   0      192.47      207.10     24.30 o
   0   2   0     9784.47     9254.78     72.18 o
   2   2   0    31786.88    30863.96     52.93 o
   4   2   0     1243.99     1294.02     16.73 o
   6   2   0      986.15      934.22     15.21 o
   8   2   0        3.79        8.75      3.21 o
  10   2   0      313.04      294.36     23.96 o
  12   2   0       14.90       20.60      9.82 o
  14   2   0       24.05       30.46     17.16 o
   1   3   0       42.51       40.99      4.80 o
   3   3   0     2640.52     2585.33     26.54 o
   5   3   0      577.06      676.52     12.35 o
   7   3   0       52.83       57.85      4.65 o
   9   3   0     1451.62     1402.73    116.18 o
  11   3   0       19.33       11.96      7.82 o
  13   3   0      203.60      219.22     30.82 o
   0   4   0     1885.47     1768.82     29.98 o
   2   4   0     3039.43     2839.51     60.67 o
   4   4   0     7389.77     6922.89     59.53 o
   6   4   0        1.96        1.81      3.08 o
   8   4   0      583.14      550.51     27.75 o
  10   4   0       84.82       90.84     14.15 o
  12   4   0       14.58       29.99     21.81 o
   1   5   0      218.58      188.62     13.07 o
   3   5   0        2.22       -8.05      8.43 o
   5   5   0       36.41       20.17      4.53 o
   7   5   0     1507.31     1482.78     56.60 o
   9   5   0       28.86       40.95     17.11 o
  11   5   0       42.92       56.35     22.02 o
   0   6   0      470.72      463.49     18.67 o
   2   6   0       86.97       84.41     15.37 o
   4   6   0      359.26      310.98     28.42 o
   6   6   0      540.98      472.06     40.03 o
   8   6   0        3.73        9.00     11.20 o
  10   6   0        9.72        1.21     13.21 o
   1   7   0       62.82       51.09      7.64 o
   3   7   0        3.27        7.33     13.77 o
   5   7   0     2045.96     1989.64     77.29 o
   7   7   0       89.49       65.64     18.77 o
   9   7   0      169.50      220.90     34.60 o
   0   8   0        0.38       -1.42     16.61 o
   2   8   0        6.55      -10.45     18.98 o
   4   8   0      160.87      191.15     31.88 o
   6   8   0       37.67       13.09     11.26 o
   8   8   0      628.94      536.62     50.22 o
   1   9   0       22.56       -7.44     13.86 o
   3   9   0      776.19      753.24     65.57 o
   5   9   0       56.78       53.58     27.51 o
   7   9   0        2.75       41.18     25.28 o
   0  10   0        0.03      -20.69     20.69 o
   2  10   0       58.77       24.63     14.36 o
 -13   1   1      567.57      578.59     38.84 o
 -11   1   1     1890.01     1903.91     68.33 o
  -9   1   1        6.83       -7.46      8.31 o
  -7   1   1      657.98      615.40     15.33 o
  -5   1   1     1028.56     1053.70     17.06 o
  -3   1   1     1081.53     1009.71     11.50 o
  -1   1   1    12969.50    12302.69     58.06 o
   1   1   1     2565.56     2575.31     15.17 o
   3   1   1     1264.00     1209.38     12.81 o
   5   1   1       16.05       25.00      5.59 o
   7   1   1      232.08      196.79      8.18 o
   9   1   1        1.26        1.06      1.84 o
  11   1   1        8.09       -1.48     11.71 o
  13   1   1        2.86       14.57     12.21 o
 -14   2   1      529.81      570.41     40.60 o
 -12   2   1       37.14       57.46     14.70 o
 -10   2   1     1467.11     1499.12     51.47 o
  -8   2   1       38.30       36.06      5.39 o
  -6   2   1      125.72      120.95      5.58 o
  -4   2   1       62.43       77.81      3.72 o
  -2   2   1    31763.46    30929.02     69.15 o
   0   2   1     1254.29     1116.91     10.58 o
   2   2   1    28666.80    27591.10     90.49 o
   4   2   1        9.97       14.66      2.82 o
   6   2   1        0.36        0.92      3.96 o
   8   2   1      417.97      439.37     14.67 o
  10   2   1       92.19       79.61     24.74 o
  12   2   1       18.42        7.55      9.04 o
 -13   3   1       28.01       28.05     11.43 o
 -11   3   1        6.23       -1.62      7.35 o
  -9   3   1     3313.13     3143.20     69.19 o
  -7   3   1      149.36      144.83      9.17 o
  -5   3   1        0.63        2.19      1.90 o
  -3   3   1    11485.32    12082.44     48.76 o
  -1   3   1     3189.25     2969.60     26.48 o
   1   3   1      132.07      148.39      5.77 o
   3   3   1      910.14      988.93     16.50 o
   5   3   1        0.01        5.75      2.67 o
   7   3   1       31.11       36.18      4.91 o
   9   3   1        6.09       12.34      6.34 o
  11   3   1       12.33       12.44      9.27 o
  13   3   1       49.62       39.85     24.61 o
 -12   4   1      201.29      254.81     40.23 o
 -10   4   1      282.25      310.68     23.69 o
  -8   4   1     2066.39     2057.18     51.03 o
  -6   4   1       34.85       41.59      6.29 o
  -4   4   1     6132.90     6451.79     43.38 o
  -2   4   1       24.27       46.63      9.31 o
   0   4   1      681.74      702.85     15.54 o
   2   4   1      294.40      295.88      9.42 o
   4   4   1     4695.77     4645.25     61.65 o
   6   4   1        4.33        3.82      3.34 o
   8   4   1      260.97      262.65     16.61 o
  10   4   1      166.99      167.14     18.92 o
  12   4   1       41.16       28.53     18.52 o
 -11   5   1        3.43        5.58     12.92 o
  -9   5   1       25.38       21.92     12.57 o
  -7   5   1     2744.95     2680.42     76.34 o
  -5   5   1      539.06      624.92     39.70 o
  -3   5   1       24.10       18.20      8.21 o
  -1   5   1      412.72      416.83     16.73 o
   1   5   1     1039.79     1043.87     38.06 o
   3   5   1      600.63      653.02     21.79 o
   5   5   1      145.83      153.26     14.50 o
   7   5   1      471.19      471.68     24.69 o
   9   5   1        0.34      -10.18     10.18 o
  11   5   1      151.15      153.62     30.74 o
 -10   6   1      209.94      196.84     33.02 o
  -8   6   1      614.74      584.71     49.04 o
  -6   6   1     6755.47     6921.31    147.99 o
  -4   6   1      140.61      140.77     19.38 o
  -2   6   1      310.67      285.65     16.14 o
   0   6   1        0.02       -1.11      2.37 o
   2   6   1      185.60      179.51     14.90 o
   4   6   1      180.77      203.67     24.31 o
   6   6   1      212.22      130.21     21.56 o
   8   6   1        3.10       -2.93     13.14 o
  10   6   1      130.95      157.87     31.24 o
  -9   7   1       21.51        5.31      9.67 o
  -7   7   1      466.56      463.62     43.33 o
  -5   7   1     1106.08     1091.61     57.52 o
  -3   7   1        0.13       -0.62     21.64 o
  -1   7   1       29.14       27.65      6.81 o
   1   7   1       91.69       86.52      9.19 o
   3   7   1      147.67      181.87     17.53 o
   5   7   1      103.29       96.74     17.46 o
   7   7   1       46.85       31.73     14.87 o
   9   7   1       50.91       51.72     19.70 o
  -8   8   1      112.48       70.69     19.49 o
  -6   8   1      977.27      956.54     59.11 o
  -4   8   1      589.58      595.85     33.41 o
  -2   8   1        2.90       -8.77     17.67 o
   0   8   1       69.83       59.28     12.58 o
   2   8   1       12.86       12.71     14.97 o
   4   8   1        1.56       16.33     16.58 o
   6   8   1       22.91       31.91     14.04 o
   8   8   1       18.56       -0.36     12.01 o
  -7   9   1        0.49       16.77     17.06 o
  -5   9   1       49.51       68.44     26.34 o
  -3   9   1      348.03      320.84     44.71 o
  -1   9   1       36.51       12.10     11.25 o
   1   9   1       24.11       -1.36     14.98 o
   3   9   1      352.74      340.54     44.94 o
   5   9   1       31.31       58.06     25.76 o
  -2  10   1      188.70      186.52     35.37 o
   0  10   1        0.00      -13.65     13.65 o
   2  10   1        0.48      -13.54     20.36 o
 -14   0   2      632.37      585.91     57.49 o
 -12   0   2     6769.11     7115.46    176.78 o
 -10   0   2        8.18       29.25     15.46 o
  -8   0   2      292.84      341.92     30.67 o
  -6   0   2       29.58       24.01      3.10 o
  -4   0   2     1561.07     1364.12     21.86 o
  -2   0   2     2069.04     1911.56     32.01 o
   2   0   2     1019.49      984.67     22.97 o
   4   0   2     4572.46     4939.38     91.03 o
   6   0   2     9049.51    10270.54     69.70 o
   8   0   2        3.80        1.60      8.48 o
  10   0   2       61.32       62.22     19.30 o
  12   0   2      194.22      233.21     36.40 o
 -13   1   2      134.94      122.00     19.19 o
 -11   1   2      121.10      143.22     18.25 o
  -9   1   2       16.69       26.93      9.21 o
  -7   1   2      757.11      711.51     17.70 o
  -5   1   2     5290.36     5285.56     31.95 o
  -3   1   2     6656.06     6170.50     54.31 o
  -1   1   2     3309.11     3469.37     35.61 o
   1   1   2     4715.67     4565.60     28.53 o
   3   1   2       28.73       42.95      3.33 o
   5   1   2        7.95        7.47      4.13 o
   7   1   2       48.64       47.91      5.03 o
   9   1   2        0.09        4.39      4.87 o
  11   1   2       61.35       84.88     20.81 o
  13   1   2       96.13      103.89     19.49 o
 -14   2   2      284.58      304.07     29.75 o
 -12   2   2      609.43      647.39     38.13 o
 -10   2   2     2657.86     2558.45     66.51 o
  -8   2   2       39.42       36.80      3.29 o
  -6   2   2      474.15      457.29     13.14 o
  -4   2   2      298.43      281.16      6.99 o
  -2   2   2     5534.90     5867.38     80.66 o
   0   2   2       22.15       20.86      2.47 o
   2   2   2      457.82      505.21      9.08 o
   4   2   2     3276.47     3399.49     29.74 o
   6   2   2      709.38      848.30     15.38 o
   8   2   2      563.42      631.85     24.10 o
  10   2   2       64.98       66.16      9.35 o
  12   2   2       12.03        5.16      9.32 o
 -13   3   2        3.87        8.45      9.84 o
 -11   3   2        3.84        0.13      7.54 o
  -9   3   2       64.52       68.81     11.84 o
  -7   3   2      319.79      304.57     14.56 o
  -5   3   2      241.91      254.07     13.47 o
  -3   3   2     2548.25     2349.01     44.85 o
  -1   3   2     1354.22     1263.83     18.63 o
   1   3   2     1302.46     1267.99     15.63 o
   3   3   2      523.65      556.87     13.00 o
   5   3   2       55.43       46.56      5.96 o
   7   3   2       38.30       28.26      5.39 o
   9   3   2      227.62      236.33     16.47 o
  11   3   2       27.21       46.06     12.32 o
  13   3   2        0.00        9.32     22.77 o
 -12   4   2      176.20      224.80     37.17 o
 -10   4   2      472.50      519.79     53.61 o
  -8   4   2     2807.80     2667.99     57.03 o
  -6   4   2      454.65      438.02     18.40 o
  -4   4   2     2034.98     2165.41     65.85 o
  -2   4   2        0.30       13.14      5.47 o
   0   4   2      166.32      180.04      6.99 o
   2   4   2     1264.10     1392.71     22.49 o
   4   4   2      122.70      140.09      9.75 o
   6   4   2       37.12       51.62      7.83 o
   8   4   2      430.85      408.22     20.92 o
  10   4   2      191.21      185.24     16.06 o
  12   4   2        0.01       18.16     17.73 o
 -13   5   2       24.50       22.29     17.54 o
 -11   5   2       20.98       15.89     14.66 o
  -9   5   2       62.74       68.66     20.18 o
  -7   5   2       56.14       51.67     13.36 o
  -5   5   2     1366.57     1362.74     58.75 o
  -3   5   2       53.41       55.84     12.55 o
  -1   5   2      114.46      113.70      6.88 o
   1   5   2      207.33      230.03      9.54 o
   3   5   2       16.17       16.05      4.32 o
   5   5   2       31.04       27.38      5.97 o
   7   5   2      108.87       93.06     10.49 o
   9   5   2        6.62       21.43     17.14 o
  11   5   2       15.36       50.69     20.64 o
 -12   6   2       36.17       37.31     18.26 o
 -10   6   2      199.02      204.22     33.81 o
  -8   6   2      314.39      285.28     34.15 o
  -6   6   2      536.63      557.66     41.74 o
  -4   6   2      189.59      200.98     22.61 o
  -2   6   2       36.91       11.42      8.82 o
   0   6   2      151.76      142.16      8.53 o
   2   6   2       82.85       95.15      9.73 o
   4   6   2        0.40        8.09      7.15 o
   6   6   2       11.65       18.79      9.14 o
   8   6   2        4.93       12.67     14.38 o
  10   6   2       52.31       88.60     24.14 o
  -9   7   2        0.17        8.80     14.38 o
  -7   7   2      389.34      337.23     37.16 o
  -5   7   2       28.38       30.02     11.78 o
  -3   7   2       66.26       63.32     11.38 o
  -1   7   2       19.13       19.90     11.09 o
   1   7   2      111.20      111.99      7.61 o
   3   7   2       23.36       10.86     16.96 o
   5   7   2        0.02       10.62      8.67 o
   7   7   2        1.52       11.60     11.54 o
   9   7   2       17.34       26.67     12.89 o
  -8   8   2      384.92      357.69     41.38 o
  -6   8   2      123.88      110.82     21.95 o
  -4   8   2      992.24     1000.63     42.58 o
  -2   8   2       35.67       43.34     20.41 o
   0   8   2       23.55       14.25     11.36 o
   2   8   2       19.92       -7.83     18.10 o
   4   8   2       11.33        9.24     20.20 o
   6   8   2        1.57       23.96     14.14 o
   8   8   2        2.69      -14.95     15.79 o
  -7   9   2        0.59       69.72     30.29 o
  -5   9   2        2.64       22.30     23.14 o
  -3   9   2       26.32       93.17     30.71 o
  -1   9   2        0.05      -14.27     14.27 o
   1   9   2       11.26      -12.44     12.44 o
   3   9   2       31.35       44.14     22.67 o
   5   9   2       15.40        6.11     20.78 o
  -2  10   2      361.58      435.73     52.47 o
   0  10   2        0.39       -7.98     11.91 o
   2  10   2       51.24       40.61     20.10 o
 -13   1   3       92.22      116.14     34.55 o
 -11   1   3       23.77       12.87     13.92 o
  -9   1   3        6.09       -2.72      8.09 o
  -7   1   3       44.98       80.23      3.90 o
  -5   1   3     2087.24     2068.18     24.91 o
  -3   1   3     1275.77     1261.85     24.69 o
  -1   1   3      293.69      342.43     10.90 o
   1   1   3       81.42       77.79      3.96 o
   3   1   3      142.25       99.76      6.61 o
   5   1   3     2462.87     2651.63     37.25 o
   7   1   3      213.57      201.45     10.63 o
   9   1   3       84.65       93.64     15.51 o
  11   1   3       23.65       21.81     17.72 o
  13   1   3        1.30       12.71     11.71 o
 -14   2   3      780.48      813.81     47.00 o
 -12   2   3      139.12      132.11     18.83 o
 -10   2   3     2072.69     2162.73     60.59 o
  -8   2   3       39.44       34.98      5.47 o
  -6   2   3       32.34       28.40      3.46 o
  -4   2   3      577.38      616.80     15.64 o
  -2   2   3      499.00      489.33     16.60 o
   0   2   3        7.37        6.32      2.41 o
   2   2   3      201.75      221.03      7.19 o
   4   2   3     3456.25     3640.35     37.03 o
   6   2   3      846.95      773.13     22.10 o
   8   2   3      562.44      612.37     25.31 o
  10   2   3      876.56      865.48     31.71 o
  12   2   3      119.12      152.94     21.60 o
 -13   3   3      187.44      194.88     25.97 o
 -11   3   3       36.43       30.17      9.96 o
  -9   3   3      114.20       89.52     24.19 o
  -7   3   3      230.11      206.84     15.13 o
  -5   3   3        9.25        5.78      2.71 o
  -3   3   3      115.13      130.64     10.26 o
  -1   3   3      115.96      121.05      7.81 o
   1   3   3      574.45      574.18     10.97 o
   3   3   3     3571.92     3569.00     44.49 o
   5   3   3      639.44      586.50     15.21 o
   7   3   3       38.68       28.29      4.90 o
   9   3   3       27.60       37.38      7.52 o
  11   3   3        2.01       22.71     12.87 o
 -12   4   3        7.76        5.13     14.42 o
 -10   4   3      352.91      338.68     23.48 o
  -8   4   3     1529.11     1554.97     42.82 o
  -6   4   3       92.77       79.77      8.11 o
  -4   4   3      575.37      575.02     23.91 o
  -2   4   3      783.31      910.87     30.48 o
   0   4   3      250.47      258.43      8.28 o
   2   4   3     1947.79     1960.40     29.76 o
   4   4   3      111.49      102.79      7.85 o
   6   4   3       23.79       17.48      6.84 o
   8   4   3      347.60      334.36     19.92 o
  10   4   3      327.59      349.34     22.06 o
  12   4   3        2.93       30.91     21.54 o
 -13   5   3       10.99        9.17     14.30 o
 -11   5   3      131.98      171.18     30.95 o
  -9   5   3      226.97      249.40     33.36 o
  -7   5   3       14.10        6.40      3.54 o
  -5   5   3      225.06      193.36     23.20 o
  -3   5   3       54.77       68.96     13.08 o
  -1   5   3      867.63      937.91     21.85 o
   1   5   3      647.66      628.22     24.30 o
   3   5   3        7.07        3.25      4.59 o
   5   5   3       85.72      123.51     15.51 o
   7   5   3      201.85      198.20     20.50 o
   9   5   3      124.89      139.57     14.58 o
  11   5   3       45.94       44.35     22.19 o
 -12   6   3       25.36       20.10     18.10 o
 -10   6   3        4.08        9.79     11.03 o
  -8   6   3      154.81      161.64     26.38 o
  -6   6   3      276.57      267.88     29.99 o
  -4   6   3       53.88       71.13     15.07 o
  -2   6   3      520.23      597.27     23.13 o
   0   6   3     2051.71     2213.90     34.58 o
   2   6   3        3.16        4.55      3.32 o
   4   6   3       53.64       51.24     12.51 o
   6   6   3      285.31      278.21     23.80 o
   8   6   3       46.72       52.41     12.64 o
  10   6   3        8.87        6.87     13.21 o
 -11   7   3       20.42       13.77     13.43 o
  -9   7   3      195.72      182.29     30.12 o
  -7   7   3       19.10        8.68      9.83 o
  -5   7   3       11.60       16.94      9.81 o
  -3   7   3       76.74       74.02     12.68 o
  -1   7   3      287.52      282.61     18.63 o
   1   7   3       86.18       74.99     10.40 o
   3   7   3        0.58        7.24      7.00 o
   5   7   3        2.95       -0.17      7.40 o
   7   7   3       59.03       26.02     13.49 o
   9   7   3        0.07       -7.10     11.48 o
  -8   8   3       18.56       24.83     15.20 o
  -6   8   3       37.49       29.93     14.64 o
  -4   8   3        9.99       22.83     23.44 o
  -2   8   3      290.67      325.33     41.20 o
   0   8   3      274.14      261.46     25.13 o
   2   8   3       55.04       48.46     19.58 o
   4   8   3       73.11       87.09     27.82 o
   6   8   3       20.22       54.49     52.63 o
   8   8   3        0.96       27.37     19.68 o
  -7   9   3       70.10       91.30     27.79 o
  -5   9   3      115.43      139.24     35.62 o
  -3   9   3       68.95       76.63     27.51 o
  -1   9   3        0.27      -10.79     10.79 o
   1   9   3       14.57        8.12     13.85 o
   3   9   3        1.56       -7.98     18.36 o
   5   9   3        3.02       32.16     20.32 o
  -2  10   3        5.92      -15.97     22.00 o
   0  10   3        0.18      -14.37     14.37 o
   2  10   3       76.43       72.22     24.75 o
 -14   0   4       50.64       51.45     19.50 o
 -12   0   4      205.73      200.84     30.39 o
 -10   0   4       47.43       32.44     13.85 o
  -8   0   4     1895.49     1882.45     23.48 o
  -6   0   4     6718.87     6759.47     67.17 o
  -4   0   4     1368.43     1506.17     40.54 o
  -2   0   4      129.25       94.07     11.60 o
   0   0   4     2555.91     2585.98     58.00 o
   2   0   4     1325.93     1311.80     33.34 o
   4   0   4        5.58        4.12      5.10 o
   6   0   4      495.73      513.96     21.68 o
   8   0   4      607.11      664.30     23.79 o
  10   0   4      195.50      166.64     30.33 o
  12   0   4      808.08      795.12     68.10 o
 -13   1   4       28.21       42.99     13.14 o
 -11   1   4      103.23       81.65     13.48 o
  -9   1   4        8.22       11.65      2.57 o
  -7   1   4      157.54      177.97      7.21 o
  -5   1   4       81.16       69.02      7.00 o
  -3   1   4       59.10       90.18     16.16 o
  -1   1   4     1627.50     1590.14     21.78 o
   1   1   4    12848.85    12379.54     57.10 o
   3   1   4     4110.46     4128.96     67.43 o
   5   1   4     1098.97     1136.72     27.17 o
   7   1   4     2469.83     2464.19     41.37 o
   9   1   4      371.88      347.09     27.75 o
  11   1   4        0.87        9.88     15.92 o
 -14   2   4       44.91       22.82     18.78 o
 -12   2   4        3.05       -0.33      7.99 o
 -10   2   4       81.19       69.79     21.29 o
  -8   2   4      598.12      621.19     21.09 o
  -6   2   4      845.92      941.54     23.78 o
  -4   2   4     2187.25     2458.83     42.97 o
  -2   2   4      515.64      596.62     16.69 o
   0   2   4      213.88      173.11      6.12 o
   2   2   4      536.86      573.30     13.15 o
   4   2   4      999.38     1077.63     22.16 o
   6   2   4      517.29      472.29     19.70 o
   8   2   4       88.07       76.83     10.83 o
  10   2   4      314.25      248.35     18.05 o
  12   2   4        0.00        6.70      8.59 o
 -13   3   4      126.24      143.67     29.88 o
 -11   3   4       30.69       29.97      9.86 o
  -9   3   4        0.03       -7.00      7.00 o
  -7   3   4        0.01       -3.60      4.78 o
  -5   3   4        2.95       11.64      2.92 o
  -3   3   4      491.17      488.24     31.21 o
  -1   3   4      754.79      716.69     14.67 o
   1   3   4       46.17       38.36      5.41 o
   3   3   4      377.53      440.33     21.27 o
   5   3   4        5.94        8.09      4.31 o
   7   3   4       22.14       20.27      5.01 o
   9   3   4        1.10        1.47      6.64 o
  11   3   4       27.04       27.86     12.83 o
 -12   4   4       77.81       65.60     21.69 o
 -10   4   4      131.45      150.10     16.55 o
  -8   4   4       35.16       54.58      9.32 o
  -6   4   4       13.55        3.99      2.75 o
  -4   4   4      770.06      885.38     18.05 o
  -2   4   4      772.89      863.13     19.17 o
   0   4   4      825.72      774.16     15.18 o
   2   4   4      190.83      156.90     16.63 o
   4   4   4     1054.71     1091.94     30.36 o
   6   4   4       37.76       37.61      6.44 o
   8   4   4      579.37      525.77     25.57 o
  10   4   4       80.06       91.04     18.69 o
 -13   5   4       11.47        4.84     12.24 o
 -11   5   4      171.69      223.80     35.54 o
  -9   5   4        1.30        6.67     12.46 o
  -7   5   4        6.38        2.86      4.04 o
  -5   5   4       12.53       14.18      8.14 o
  -3   5   4       72.71       58.56     10.47 o
  -1   5   4       17.12       15.31      5.01 o
   1   5   4     1536.19     1677.59     28.77 o
   3   5   4      880.38      846.02     35.07 o
   5   5   4      199.40      218.54     20.29 o
   7   5   4      278.52      281.28     24.50 o
   9   5   4        4.95        4.43      6.66 o
  11   5   4        3.62        1.90     15.84 o
 -12   6   4       50.81       62.08     24.82 o
 -10   6   4       50.32       56.83     19.44 o
  -8   6   4        5.98       19.13     14.15 o
  -6   6   4        0.67        3.19      8.55 o
  -4   6   4       89.05       83.03     11.30 o
  -2   6   4      298.22      339.13     24.18 o
   0   6   4       10.98       22.80      4.48 o
   2   6   4        6.71        4.45     10.14 o
   4   6   4       81.61       74.06     12.75 o
   6   6   4      291.48      275.94     24.35 o
   8   6   4       73.79       77.73     15.22 o
  10   6   4        8.65        8.43      8.72 o
 -11   7   4       65.53       69.94     22.98 o
  -9   7   4       30.92       47.41     18.24 o
  -7   7   4        1.70       14.88     12.80 o
  -5   7   4        1.25       -0.57      9.92 o
  -3   7   4        2.99       14.20      9.50 o
  -1   7   4      427.40      413.54     23.23 o
   1   7   4       62.48       64.62      8.18 o
   3   7   4        0.07        6.31      6.02 o
   5   7   4        2.17        4.34      8.54 o
   7   7   4       27.18       12.62     11.38 o
   9   7   4        9.52       17.14     14.87 o
  -8   8   4        3.60       -0.85     11.00 o
  -6   8   4        1.56       17.04     13.05 o
  -4   8   4        1.57        9.04     21.49 o
  -2   8   4      156.34      131.81     26.79 o
   0   8   4      146.44      157.77     20.39 o
   2   8   4       98.56      107.46     18.45 o
   4   8   4      332.58      397.85     49.20 o
   6   8   4      125.25      141.60     20.80 o
  -7   9   4        5.65       55.05     28.16 o
  -5   9   4       39.92       87.17     28.32 o
  -3   9   4      112.79      109.67     28.00 o
  -1   9   4        5.00      -14.39     14.39 o
   1   9   4        2.31      -25.76     25.76 o
   3   9   4        1.93       11.41     15.48 o
   5   9   4        0.00       33.93     20.99 o
  -2  10   4        0.07      -17.17     17.17 o
   0  10   4        0.76       -9.63     13.54 o
 -13   1   5        2.22        0.48     11.03 o
 -11   1   5        2.73       12.19      9.17 o
  -9   1   5       49.74       38.83      3.94 o
  -7   1   5      414.99      543.16     15.58 o
  -5   1   5      113.09      166.70     19.27 o
  -3   1   5       13.08       19.23      6.01 o
  -1   1   5      691.53      689.91     13.70 o
   1   1   5      833.36      745.94     19.79 o
   3   1   5      540.86      481.70     18.20 o
   5   1   5     1237.12     1110.12     28.99 o
   7   1   5       58.26       62.97      8.33 o
   9   1   5       71.91       57.81     12.71 o
  11   1   5      552.13      538.85     39.31 o
 -14   2   5       14.68       28.83     12.55 o
 -12   2   5        0.60        9.57     11.80 o
 -10   2   5       15.88       10.79     13.07 o
  -8   2   5     1111.03     1116.37     30.44 o
  -6   2   5     2189.82     2254.75     44.56 o
  -4   2   5      401.24      471.28     29.52 o
  -2   2   5    14983.38    15034.21    103.83 o
   0   2   5     5859.30     5798.88     38.64 o
   2   2   5     1666.53     1676.10     37.21 o
   4   2   5      972.24      971.12     27.06 o
   6   2   5       19.71       13.51      7.61 o
   8   2   5       60.32       65.70     14.49 o
  10   2   5      108.65       89.08     12.35 o
  12   2   5       14.81       25.16     12.62 o
 -13   3   5        0.32       -5.36      8.49 o
 -11   3   5      115.52      113.73     15.51 o
  -9   3   5      145.81      147.01     17.30 o
  -7   3   5      608.46      589.87     16.10 o
  -5   3   5      335.45      286.08     24.96 o
  -3   3   5       59.66       86.27     14.99 o
  -1   3   5     1014.94      958.20     17.69 o
   1   3   5       55.60       85.36      8.25 o
   3   3   5     2252.64     2461.93     83.87 o
   5   3   5     1722.61     1750.11     38.59 o
   7   3   5      336.89      289.23     18.19 o
   9   3   5      350.80      294.31     20.82 o
  11   3   5        5.85       21.49     12.52 o
 -12   4   5       24.82       48.76     19.82 o
 -10   4   5      161.30      150.67     16.20 o
  -8   4   5       92.52      101.47     16.44 o
  -6   4   5      373.91      315.94     12.23 o
  -4   4   5      107.95       87.40      7.42 o
  -2   4   5     1840.29     1971.10     44.96 o
   0   4   5     1798.09     1748.60     25.81 o
   2   4   5      449.43      491.40     25.63 o
   4   4   5      336.41      379.19     22.89 o
   6   4   5        9.02       11.02      6.54 o
   8   4   5      392.50      331.65     21.44 o
  10   4   5        7.56       12.30      7.21 o
 -13   5   5       93.56       97.19     26.29 o
 -11   5   5        1.96        6.73     15.61 o
  -9   5   5       99.87      104.87     24.00 o
  -7   5   5      123.32       90.19     16.98 o
  -5   5   5     1233.02     1232.62     21.81 o
  -3   5   5      946.65      891.60     21.37 o
  -1   5   5       39.08       41.30      5.11 o
   1   5   5     1040.79     1114.35     24.30 o
   3   5   5      534.78      515.22     26.87 o
   5   5   5      308.61      312.75     35.81 o
   7   5   5      236.10      215.92     21.93 o
   9   5   5        7.35        3.48     20.64 o
 -12   6   5      133.30      125.86     28.19 o
 -10   6   5        0.94        7.08      9.50 o
  -8   6   5        7.25       12.11     11.67 o
  -6   6   5       65.02       80.05     18.84 o
  -4   6   5        6.91       -3.29      6.94 o
  -2   6   5       64.82       93.03     13.10 o
   0   6   5       28.34       38.44      6.95 o
   2   6   5      365.16      381.81     17.88 o
   4   6   5      413.64      413.37     23.41 o
   6   6   5      823.32      733.95     40.10 o
   8   6   5       33.59       37.13     11.77 o
  -9   7   5       24.00      -15.22     15.22 o
  -7   7   5       22.55        2.41      9.93 o
  -5   7   5      141.36      136.91     22.74 o
  -3   7   5      220.03      220.87     16.85 o
  -1   7   5       48.33       41.71      9.43 o
   1   7   5      243.21      247.07     14.57 o
   3   7   5       54.45       64.00     15.32 o
   5   7   5      246.56      235.38     19.62 o
   7   7   5        7.66       10.15     15.23 o
  -8   8   5        0.13       -5.30     10.46 o
  -6   8   5        2.30       -5.62     11.56 o
  -4   8   5        1.09        2.99      7.15 o
  -2   8   5       38.79       43.83     17.32 o
   0   8   5        0.92       13.04      8.34 o
   2   8   5       14.62       21.73     12.10 o
   4   8   5      111.74      100.59     18.04 o
   6   8   5       57.35       52.02     37.04 o
  -7   9   5       15.03       68.51     32.71 o
  -5   9   5       46.68       85.88     29.01 o
  -3   9   5        9.37        1.77     16.00 o
  -1   9   5        3.14      -16.70     16.70 o
   1   9   5        3.26      -14.30     17.76 o
   3   9   5       67.05       44.95     19.45 o
 -14   0   6       65.40       55.29     17.76 o
 -12   0   6        4.27      -14.13     14.13 o
 -10   0   6        3.85       11.07      5.71 o
  -8   0   6       68.37       89.11     10.20 o
  -6   0   6      600.07      745.83     35.00 o
  -4   0   6     8891.10     8148.98    118.02 o
  -2   0   6    13853.64    14612.86    161.26 o
   0   0   6    24249.22    25343.46    214.80 o
   2   0   6     2789.18     2592.32     52.49 o
   4   0   6      119.40      168.57     15.01 o
   6   0   6       93.83       78.11     11.24 o
   8   0   6       46.05       36.42      8.10 o
  10   0   6        5.80        9.42     15.18 o
  12   0   6       14.06       33.77     20.60 o
 -13   1   6        0.00       10.67      9.63 o
 -11   1   6      708.82      733.47     38.40 o
  -9   1   6     1599.94     1622.48     29.15 o
  -7   1   6        5.83       11.50      4.79 o
  -5   1   6     2327.65     2409.99     65.41 o
  -3   1   6     2590.23     2531.43     67.60 o
  -1   1   6      473.11      521.32     15.21 o
   1   1   6       15.35       15.76      3.02 o
   3   1   6       73.33       75.17      8.51 o
   5   1   6        3.37        4.54      4.68 o
   7   1   6        0.95        5.24      4.15 o
   9   1   6      131.40      121.55     20.99 o
  11   1   6        9.04       42.98     14.15 o
 -14   2   6       27.23       28.09     10.79 o
 -12   2   6       69.39       90.23     15.61 o
 -10   2   6        4.67        4.84      3.38 o
  -8   2   6       81.73      111.85     10.53 o
  -6   2   6      626.84      634.70     36.00 o
  -4   2   6     2099.11     2169.88     66.49 o
  -2   2   6      995.23     1079.90     23.71 o
   0   2   6      555.61      684.96     16.29 o
   2   2   6     3622.04     3608.81     67.64 o
   4   2   6      108.18      128.77     11.28 o
   6   2   6       38.63       43.72      7.77 o
   8   2   6       39.83       40.70     12.38 o
  10   2   6       23.44       18.39     25.80 o
 -13   3   6        7.82        2.06      7.60 o
 -11   3   6       47.04       41.39     10.02 o
  -9   3   6       26.66       23.44      6.31 o
  -7   3   6      615.34      621.63     24.21 o
  -5   3   6      272.94      284.85     26.75 o
  -3   3   6      283.65      302.14     16.94 o
  -1   3   6     1031.73     1043.84     31.89 o
   1   3   6      748.17      745.43     22.43 o
   3   3   6      114.70      123.21     13.51 o
   5   3   6       72.00       73.32      9.56 o
   7   3   6      443.51      433.78     23.91 o
   9   3   6      186.22      158.96     16.94 o
  11   3   6        5.00       27.54     17.40 o
 -12   4   6      109.39      112.32     27.33 o
 -10   4   6       36.36       19.58     13.13 o
  -8   4   6      362.12      342.64     17.77 o
  -6   4   6      235.87      219.03     12.07 o
  -4   4   6     2014.47     1962.37     41.79 o
  -2   4   6      239.44      263.80     13.85 o
   0   4   6       97.24       94.70      9.35 o
   2   4   6     1727.88     1671.20     37.07 o
   4   4   6      433.80      423.25     25.65 o
   6   4   6       12.72        5.85      6.27 o
   8   4   6       88.29       77.37     11.89 o
  10   4   6       66.64       72.86     12.44 o
 -13   5   6        3.23        3.45     14.61 o
 -11   5   6      214.47      225.19     34.87 o
  -9   5   6      326.37      418.01     42.93 o
  -7   5   6       99.21       82.14      9.66 o
  -5   5   6      644.94      673.32     19.23 o
  -3   5   6      196.06      188.75     11.28 o
  -1   5   6       97.29       98.47      7.57 o
   1   5   6        0.18       -4.46      6.51 o
   3   5   6        9.75        7.41      7.16 o
   5   5   6      336.04      316.61     19.87 o
   7   5   6      144.83      113.17     17.25 o
   9   5   6       14.58       25.23     30.23 o
 -12   6   6        0.07       -4.31     11.69 o
 -10   6   6       61.14      128.77     27.19 o
  -8   6   6       51.81       23.88     13.98 o
  -6   6   6      164.92      160.40     16.59 o
  -4   6   6       55.33       86.80     13.93 o
  -2   6   6       14.44        9.28      9.09 o
   0   6   6       86.69       81.90      9.11 o
   2   6   6       25.65       44.63      7.58 o
   4   6   6      321.77      284.82     17.30 o
   6   6   6       75.27       84.68     15.94 o
   8   6   6        7.34        8.28      9.65 o
  -9   7   6       95.80       97.54     24.62 o
  -7   7   6      266.54      271.85     34.42 o
  -5   7   6       85.97       78.56     12.91 o
  -3   7   6      145.60      155.25     21.49 o
  -1   7   6      231.85      208.75     17.26 o
   1   7   6       31.91       20.25     16.58 o
   3   7   6      131.87      148.83     15.18 o
   5   7   6      470.07      440.46     34.12 o
   7   7   6        0.04       -2.95     11.81 o
  -8   8   6      256.19      256.87     35.85 o
  -6   8   6      170.12      206.53     23.68 o
  -4   8   6        8.65       15.08      8.27 o
  -2   8   6       22.54       20.67     20.60 o
   0   8   6        2.89       -8.71      9.69 o
   2   8   6        0.01       -1.46     16.35 o
   4   8   6        2.20       31.48     13.04 o
   6   8   6       86.80       71.54     16.69 o
  -5   9   6      121.65      123.12     32.65 o
  -3   9   6      111.26      105.72     28.64 o
  -1   9   6       45.66       42.75     19.80 o
   1   9   6       99.00      110.69     19.26 o
   3   9   6      121.62       88.17     47.51 o
 -13   1   7      251.71      288.11     44.27 o
 -11   1   7        0.53       -2.12      6.70 o
  -9   1   7       58.20       50.40     12.11 o
  -7   1   7     1066.20     1094.28     33.34 o
  -5   1   7       54.85       58.76     12.10 o
  -3   1   7      435.97      517.78     33.22 o
  -1   1   7     3832.19     3958.22     53.52 o
   1   1   7       16.26       15.83      5.79 o
   3   1   7      134.51      135.29     17.03 o
   5   1   7        5.43        6.00      5.15 o
   7   1   7        1.21       10.72      4.87 o
   9   1   7       25.52       20.62     17.27 o
  11   1   7        2.97       13.00     13.30 o
 -14   2   7      280.96      356.70     31.41 o
 -12   2   7      585.79      535.73     34.48 o
 -10   2   7      197.83      191.49     11.66 o
  -8   2   7      138.44      143.15     12.05 o
  -6   2   7       11.09        1.24      8.41 o
  -4   2   7      924.70      926.08     46.80 o
  -2   2   7     2010.57     2084.72     40.27 o
   0   2   7     1560.74     1692.94     63.36 o
   2   2   7     1536.35     1492.98     30.33 o
   4   2   7      553.85      574.27     35.49 o
   6   2   7      606.54      654.77     27.96 o
   8   2   7      444.35      452.60     33.75 o
  10   2   7       10.13       29.05     12.70 o
 -13   3   7       55.37       71.09     20.47 o
 -11   3   7      236.47      231.73     23.46 o
  -9   3   7      481.74      412.63     20.58 o
  -7   3   7     1011.57     1104.30     53.99 o
  -5   3   7     1907.52     2097.06     74.13 o
  -3   3   7      613.55      715.26     43.80 o
  -1   3   7      235.32      238.49     15.64 o
   1   3   7      476.93      472.63     18.45 o
   3   3   7      100.73      119.68     14.01 o
   5   3   7       83.47       77.47     12.30 o
   7   3   7       42.18       29.27      7.79 o
   9   3   7       26.91       26.86     11.10 o
 -12   4   7      222.28      278.21     40.24 o
 -10   4   7      780.43      761.30     28.68 o
  -8   4   7      155.19      112.28      8.48 o
  -6   4   7       42.74       40.11     13.28 o
  -4   4   7     1137.00     1241.51     44.53 o
  -2   4   7      104.68      118.58     18.74 o
   0   4   7       61.17       80.90      8.95 o
   2   4   7      971.73     1030.58     30.41 o
   4   4   7      222.76      214.80     19.74 o
   6   4   7       11.84        3.90      6.41 o
   8   4   7      310.41      318.93     28.55 o
  10   4   7      163.16      172.29     18.43 o
 -11   5   7        3.65        0.98     12.37 o
  -9   5   7       54.06       42.45     17.07 o
  -7   5   7      658.90      630.74     25.68 o
  -5   5   7        1.28       14.00     10.67 o
  -3   5   7       28.22       46.15     12.38 o
  -1   5   7       34.34       42.53     14.44 o
   1   5   7        5.90       -4.59     11.18 o
   3   5   7      162.23      176.07     15.02 o
   5   5   7       31.61       40.50      8.95 o
   7   5   7       12.00        1.21      5.78 o
   9   5   7        7.37      -12.46     15.92 o
 -10   6   7      179.75      224.98     34.97 o
  -8   6   7     1329.41     1298.24     74.66 o
  -6   6   7      994.35      945.14     33.37 o
  -4   6   7       81.16       82.58     13.37 o
  -2   6   7        1.75        1.93      6.19 o
   0   6   7       85.74       79.63      9.70 o
   2   6   7       41.73       36.81      7.46 o
   4   6   7       27.97       35.04      7.59 o
   6   6   7       51.40       50.04     19.19 o
   8   6   7        4.94       -6.48      8.57 o
  -9   7   7       35.13       39.43     17.35 o
  -7   7   7      251.65      258.87     34.52 o
  -5   7   7       74.79       64.38     18.01 o
  -3   7   7       31.38       32.95      9.31 o
  -1   7   7        2.17        0.63      8.76 o
   1   7   7       19.97       17.54      8.34 o
   3   7   7       44.84       39.68      9.27 o
   5   7   7       17.29       13.73     10.03 o
   7   7   7        0.33        9.87     10.37 o
  -8   8   7       17.98       -1.86     12.19 o
  -6   8   7      481.29      521.74     36.15 o
  -4   8   7       54.32       50.52     10.85 o
  -2   8   7       28.22       21.85     11.21 o
   0   8   7        9.35      -12.94     12.94 o
   2   8   7        0.10        2.02     11.76 o
   4   8   7        1.60       10.12     17.27 o
  -5   9   7       28.73       26.39     16.42 o
  -3   9   7       69.29       82.29     26.10 o
  -1   9   7        0.05      -12.17     12.17 o
   1   9   7      111.96      109.69     18.62 o
 -14   0   8     1420.70     1365.12     85.57 o
 -12   0   8     1363.06     1461.95     80.94 o
 -10   0   8      214.25      224.60     19.52 o
  -8   0   8        1.05        0.76      7.33 o
  -6   0   8      189.58      186.59     21.37 o
  -4   0   8      317.86      331.07     28.53 o
  -2   0   8      627.71      663.09     40.56 o
   0   0   8      369.49      381.88     31.47 o
   2   0   8       40.63       25.41     12.17 o
   4   0   8     7066.87     6926.66    102.64 o
   6   0   8     4184.44     4243.36     82.93 o
   8   0   8      260.15      313.42     42.11 o
  10   0   8       40.48       44.51     20.00 o
 -13   1   8       35.77       40.01     12.02 o
 -11   1   8       33.47       22.26     10.69 o
  -9   1   8       33.88       27.79      5.18 o
  -7   1   8       44.45       47.22      9.29 o
  -5   1   8       18.10       20.69      9.15 o
  -3   1   8      459.25      508.95     35.24 o
  -1   1   8       25.30       24.59      5.30 o
   1   1   8       29.93       23.94      9.40 o
   3   1   8      644.15      553.19     24.02 o
   5   1   8      212.25      208.89     16.63 o
   7   1   8       42.56       40.04      7.10 o
   9   1   8        3.31       23.71     13.41 o
 -14   2   8       49.47       38.55     11.84 o
 -12   2   8      574.03      577.12     35.97 o
 -10   2   8      474.92      451.74     18.17 o
  -8   2   8      130.89      139.34     20.00 o
  -6   2   8      133.57      115.46     18.73 o
  -4   2   8      621.52      635.93     41.33 o
  -2   2   8      355.04      428.15     18.77 o
   0   2   8      106.94      120.45     19.76 o
   2   2   8     1106.97     1076.24     30.45 o
   4   2   8     1534.37     1458.10     50.36 o
   6   2   8      557.01      524.91     25.61 o
   8   2   8      741.82      774.92     45.25 o
  10   2   8        3.25      -11.16     15.07 o
 -13   3   8        5.69      -13.02     16.40 o
 -11   3   8       20.08       34.55      8.10 o
  -9   3   8       43.45       32.55      7.07 o
  -7   3   8       12.47        4.69      8.57 o
  -5   3   8      574.61      568.93     40.88 o
  -3   3   8      686.02      741.39     46.75 o
  -1   3   8       90.99       85.45     10.30 o
   1   3   8      789.00      791.55     28.03 o
   3   3   8      106.62      121.62     15.16 o
   5   3   8        3.23       -2.02     13.44 o
   7   3   8      408.46      417.66     27.91 o
   9   3   8       65.10       77.60     17.09 o
 -12   4   8       32.23       29.31     14.88 o
 -10   4   8      931.13      889.75     42.12 o
  -8   4   8      265.88      261.96     13.51 o
  -6   4   8      255.05      241.04     29.25 o
  -4   4   8      457.68      473.14     39.25 o
  -2   4   8      237.34      290.97     20.78 o
   0   4   8      519.79      540.32     22.55 o
   2   4   8     1135.47     1228.42     34.14 o
   4   4   8       96.35      137.63     17.11 o
   6   4   8       61.48       54.44     12.20 o
   8   4   8      719.75      737.08     65.16 o
 -11   5   8       13.55      -13.31     13.31 o
  -9   5   8        0.66        2.37      8.51 o
  -7   5   8       80.09       80.07     12.18 o
  -5   5   8      171.65      165.05     26.45 o
  -3   5   8       25.07       27.84     18.92 o
  -1   5   8       10.91        0.53      7.35 o
   1   5   8      112.49      124.62     17.39 o
   3   5   8       16.91       12.02      6.56 o
   5   5   8        0.04       -2.72      8.25 o
   7   5   8      101.25      122.74     20.01 o
 -10   6   8       15.34       27.67     16.22 o
  -8   6   8      467.90      465.53     32.78 o
  -6   6   8       41.40       59.93     12.19 o
  -4   6   8       41.89       44.84      9.70 o
  -2   6   8        3.13       -1.19      6.29 o
   0   6   8      201.97      197.74     14.27 o
   2   6   8        4.59        3.89      6.30 o
   4   6   8        5.11       17.34      7.29 o
   6   6   8        9.06       35.09      8.66 o
  -9   7   8       48.97       46.46     18.32 o
  -7   7   8      154.00      180.30     19.70 o
  -5   7   8       52.10       57.35     10.97 o
  -3   7   8       71.92       78.97     12.23 o
  -1   7   8       59.06       50.87     12.10 o
   1   7   8       57.81       57.12     13.00 o
   3   7   8        6.90        7.16      5.86 o
   5   7   8        6.51       19.24     12.14 o
  -8   8   8       24.82        8.20     13.22 o
  -6   8   8      267.38      232.12     29.57 o
  -4   8   8      312.71      266.85     43.41 o
  -2   8   8      105.60      109.91     26.53 o
   0   8   8       79.55       66.71     16.34 o
   2   8   8       46.95       14.26     11.78 o
   4   8   8        2.88       -8.48     12.24 o
  -3   9   8       16.13       11.31     11.55 o
  -1   9   8        0.15       -6.67     11.48 o
 -13   1   9      123.09      124.00     18.43 o
 -11   1   9        4.65        5.81      4.86 o
  -9   1   9       11.70       12.64      7.61 o
  -7   1   9      277.79      289.31     20.17 o
  -5   1   9      125.23      125.34     16.79 o
  -3   1   9       33.76       46.21     14.46 o
  -1   1   9      630.38      612.54     41.78 o
   1   1   9       14.79       18.99     10.65 o
   3   1   9     2069.28     2009.20     57.70 o
   5   1   9     3264.33     3170.37     53.45 o
   7   1   9        0.66        5.26      7.33 o
   9   1   9       69.15      153.15     23.07 o
 -14   2   9      118.40      135.62     19.96 o
 -12   2   9      356.54      405.00     30.76 o
 -10   2   9      848.08      837.16     25.99 o
  -8   2   9      153.59      136.62     14.95 o
  -6   2   9     1315.06     1284.97     61.25 o
  -4   2   9      560.46      616.23     42.90 o
  -2   2   9       17.80       34.68      7.70 o
   0   2   9       35.86       39.40     11.78 o
   2   2   9      965.64      935.19     25.99 o
   4   2   9      603.80      644.06     34.08 o
   6   2   9     1081.85     1156.96     47.02 o
   8   2   9       47.39       69.62     22.90 o
 -13   3   9       35.31       15.38     14.12 o
 -11   3   9       99.67       95.33     11.85 o
  -9   3   9       98.49      112.36     14.16 o
  -7   3   9       24.18       38.25     14.60 o
  -5   3   9       71.57       46.99     15.27 o
  -3   3   9      259.57      270.57     30.65 o
  -1   3   9       63.55       46.40      9.76 o
   1   3   9     3984.37     3801.23     67.35 o
   3   3   9      476.38      496.76     21.41 o
   5   3   9       63.89       65.81     19.65 o
   7   3   9      598.85      604.72     59.91 o
   9   3   9       12.76       28.19     16.51 o
 -12   4   9       86.06       60.69     23.42 o
 -10   4   9      592.80      560.71     34.45 o
  -8   4   9      263.72      263.70     31.84 o
  -6   4   9       10.35       17.77     12.08 o
  -4   4   9     1859.16     1777.00     79.13 o
  -2   4   9      459.23      498.76     26.65 o
   0   4   9      475.43      488.41     42.07 o
   2   4   9     1094.57     1095.91     32.75 o
   4   4   9      191.31      252.43     17.50 o
   6   4   9       16.24       11.40      8.50 o
   8   4   9      126.35      158.13     34.45 o
 -11   5   9       11.65       19.74     43.59 o
  -9   5   9       58.45       49.48     12.33 o
  -7   5   9       12.62       28.56      9.18 o
  -5   5   9       19.26       31.76     15.91 o
  -3   5   9      113.02      112.73     15.71 o
  -1   5   9     1951.35     1958.69     55.61 o
   1   5   9      339.54      284.66     21.90 o
   3   5   9        6.40       -0.68      5.90 o
   5   5   9        6.67       -2.15      9.17 o
   7   5   9        2.68        1.32     17.11 o
 -10   6   9       23.95       39.84     20.03 o
  -8   6   9       89.18       86.25     16.89 o
  -6   6   9       70.17       70.51     13.18 o
  -4   6   9       24.27       36.27      8.03 o
  -2   6   9     2684.98     2745.77     72.87 o
   0   6   9     1649.57     1718.49     87.43 o
   2   6   9       67.51       73.16     11.88 o
   4   6   9       26.05       24.72     10.54 o
   6   6   9        0.02       -5.07      7.74 o
  -9   7   9       21.71       48.46     20.39 o
  -7   7   9        0.20        9.77      7.85 o
  -5   7   9       18.91       24.95      9.01 o
  -3   7   9      366.72      380.05     24.59 o
  -1   7   9      436.39      481.43     39.65 o
   1   7   9       41.68       49.04     10.85 o
   3   7   9        0.12      -10.49     10.49 o
   5   7   9        0.05        2.07      7.90 o
  -6   8   9       24.56       33.65     10.50 o
  -4   8   9       24.44       21.92      9.82 o
  -2   8   9      571.67      608.81     32.59 o
   0   8   9      556.84      622.84     42.20 o
   2   8   9      140.48      153.88     21.32 o
 -14   0  10       34.22       36.38     15.50 o
 -12   0  10       70.99       71.02     21.19 o
 -10   0  10       50.70       43.51     13.20 o
  -8   0  10     9388.96     9073.56    162.46 o
  -6   0  10     3759.90     3706.06    105.21 o
  -4   0  10      959.72      880.12     52.19 o
  -2   0  10      952.73      874.54     52.84 o
   0   0  10      340.76      347.99     35.03 o
   2   0  10      253.63      230.72     29.30 o
   4   0  10        7.25       -5.16      8.66 o
   6   0  10       78.63       89.49     15.93 o
   8   0  10      146.57      183.62     36.20 o
 -13   1  10        1.00       -6.36     13.43 o
 -11   1  10       82.25       67.77     10.63 o
  -9   1  10       26.38       31.43      8.79 o
  -7   1  10      317.05      312.37     22.84 o
  -5   1  10       45.64       36.86     10.04 o
  -3   1  10      358.24      316.39     14.96 o
  -1   1  10      338.50      318.21     33.01 o
   1   1  10       86.83      112.83     19.75 o
   3   1  10     2683.34     2678.76     66.67 o
   5   1  10      572.86      550.41     26.54 o
   7   1  10      303.56      331.58     19.18 o
   9   1  10       53.86       22.67     12.55 o
 -12   2  10        2.68       -2.29      9.42 o
 -10   2  10      739.29      726.93     25.59 o
  -8   2  10      943.45      902.07     38.68 o
  -6   2  10     2871.56     2735.36     94.70 o
  -4   2  10     1417.67     1349.97     66.54 o
  -2   2  10      581.79      581.23     26.04 o
   0   2  10       16.31       10.59     10.33 o
   2   2  10      188.42      148.13     24.28 o
   4   2  10      133.92      143.68     22.35 o
   6   2  10       95.06      107.81     16.38 o
   8   2  10        0.07       23.67     20.38 o
 -13   3  10        8.19       26.77     21.61 o
 -11   3  10       15.95       21.69      7.95 o
  -9   3  10        0.44       -4.90     10.56 o
  -7   3  10        0.76       -4.92     10.13 o
  -5   3  10      603.11      613.10     47.07 o
  -3   3  10        1.93       18.40     13.78 o
  -1   3  10      101.26       96.37     14.03 o
   1   3  10     1177.70     1140.04     64.53 o
   3   3  10      295.13      275.84     33.67 o
   5   3  10      243.07      229.93     23.02 o
   7   3  10      366.96      374.02     48.53 o
 -12   4  10      272.02      237.72     38.83 o
 -10   4  10      408.00      408.59     30.52 o
  -8   4  10        4.72        7.60      9.38 o
  -6   4  10       99.80      135.26     23.96 o
  -4   4  10     2554.07     2493.47     97.21 o
  -2   4  10      173.20      207.14     17.30 o
   0   4  10      311.24      330.87     38.03 o
   2   4  10       21.10        2.46     10.70 o
   4   4  10        4.36       17.37      9.58 o
   6   4  10        0.87        1.34      7.56 o
 -11   5  10        8.82       35.92     38.32 o
  -9   5  10       24.39       37.30     12.00 o
  -7   5  10        2.06        7.72     13.81 o
  -5   5  10       14.95       19.26     12.12 o
  -3   5  10       96.87       82.92     17.14 o
  -1   5  10     1089.55     1116.24     53.36 o
   1   5  10      223.63      291.32     22.33 o
   3   5  10      369.43      406.76     30.47 o
   5   5  10        2.50       10.88     19.27 o
   7   5  10       12.13       45.46     23.86 o
 -10   6  10       13.40       12.77      8.39 o
  -8   6  10       13.27       25.21     14.78 o
  -6   6  10       22.46       27.56     10.85 o
  -4   6  10       28.31       23.40     11.53 o
  -2   6  10     1096.27     1175.97     78.82 o
   0   6  10        1.86        5.13     12.95 o
   2   6  10        0.09       14.88     15.29 o
   4   6  10        0.56       -8.98      8.98 o
  -7   7  10       30.78       36.67     10.90 o
  -5   7  10        3.57        5.52      7.55 o
  -3   7  10      709.66      733.72     33.83 o
  -1   7  10      564.75      601.08     31.23 o
   1   7  10      115.42      126.56     19.90 o
   3   7  10       11.03       12.19     10.80 o
  -6   8  10        8.48       14.62      8.46 o
  -4   8  10       18.60       24.65      9.43 o
  -2   8  10        2.41       -9.86     10.19 o
   0   8  10      599.39      608.46     55.50 o
 -13   1  11       12.68       10.28     12.17 o
 -11   1  11       11.71       15.22      6.26 o
  -9   1  11      637.91      589.00     32.29 o
  -7   1  11     1292.08     1251.12     46.68 o
  -5   1  11       56.73       42.26     10.81 o
  -3   1  11      190.38      160.19     17.86 o
  -1   1  11        4.38       14.78     13.56 o
   1   1  11      244.42      259.92     23.26 o
   3   1  11      104.13       86.08     14.57 o
   5   1  11       24.48       24.86      8.51 o
   7   1  11      198.07      188.82     35.86 o
 -12   2  11        3.58       19.49     10.11 o
 -10   2  11      678.72      665.79     56.75 o
  -8   2  11      207.98      210.09     35.91 o
  -6   2  11     2925.94     2718.44     99.81 o
  -4   2  11        5.34        5.87     11.09 o
  -2   2  11       42.78       38.71      5.58 o
   0   2  11      299.37      333.22     36.13 o
   2   2  11      716.95      689.91     52.17 o
   4   2  11        9.50       -3.59      9.76 o
   6   2  11       21.59        6.90      6.54 o
   8   2  11       25.69       23.29     17.93 o
 -11   3  11      807.18      831.08     34.66 o
  -9   3  11       27.10       15.11     10.85 o
  -7   3  11       35.29       53.66     16.15 o
  -5   3  11      783.45      690.33     52.47 o
  -3   3  11        0.01        1.36      8.99 o
  -1   3  11        4.94       -6.16     12.24 o
   1   3  11      496.07      519.13     45.91 o
   3   3  11       35.52       32.35     16.39 o
   5   3  11      335.55      363.08     30.02 o
   7   3  11       17.44      -10.56     15.85 o
 -12   4  11      255.80      213.42     38.06 o
 -10   4  11      242.43      263.99     29.29 o
  -8   4  11       34.23       54.73     18.42 o
  -6   4  11        3.29       14.90     15.47 o
  -4   4  11     1582.75     1613.09     50.45 o
  -2   4  11      177.30      189.22     37.57 o
   0   4  11      563.71      543.68     48.80 o
   2   4  11        2.94       23.11     14.71 o
   4   4  11      155.38      142.69     19.34 o
   6   4  11       15.98       31.84     20.24 o
 -11   5  11       11.45       23.69     10.77 o
  -9   5  11      124.53       85.85     23.05 o
  -7   5  11      184.60      191.70     30.87 o
  -5   5  11        0.21        6.04     13.27 o
  -3   5  11      842.12      858.11     39.02 o
  -1   5  11      492.43      516.81     49.14 o
   1   5  11       42.04       92.17     22.98 o
   3   5  11      258.53      248.08     35.29 o
   5   5  11       76.59       96.02     24.33 o
  -8   6  11        0.76      -13.86     13.86 o
  -6   6  11       31.83       37.46     10.69 o
  -4   6  11       54.28       54.29     12.61 o
  -2   6  11      127.06      132.55     18.37 o
   0   6  11        2.18       -5.70     11.68 o
   2   6  11       93.46       84.32     22.91 o
   4   6  11       51.57       61.08     14.09 o
  -7   7  11       63.75       40.94     13.24 o
  -5   7  11       63.08       61.77     11.52 o
  -3   7  11      164.35      171.51     17.61 o
  -1   7  11       80.61       79.90     17.88 o
   1   7  11      109.68      139.33     21.66 o
 -12   0  12      107.58      122.24     28.22 o
 -10   0  12       27.88       40.20     11.24 o
  -8   0  12      409.31      386.50     38.38 o
  -6   0  12        9.25       -1.18     10.37 o
  -4   0  12     1091.57      986.96     62.28 o
  -2   0  12       47.75       21.17     12.67 o
   0   0  12      944.45      759.40     55.75 o
   2   0  12       36.59       35.64     14.92 o
   4   0  12        0.97      -13.59     13.59 o
   6   0  12       14.93       20.17     11.42 o
 -13   1  12      151.46      168.07     22.53 o
 -11   1  12       59.75       28.50      9.70 o
  -9   1  12      985.85      993.42     43.55 o
  -7   1  12      912.01      867.04     40.90 o
  -5   1  12       65.93       72.95     13.77 o
  -3   1  12      144.52      161.59     19.39 o
  -1   1  12        0.86        2.52      8.33 o
   1   1  12       13.45        2.08      7.56 o
   3   1  12        4.54        3.27      7.38 o
   5   1  12        0.12       19.28      9.57 o
   7   1  12        0.03       53.03     24.24 o
 -12   2  12        2.96        6.00      8.69 o
 -10   2  12      257.56      242.75     22.30 o
  -8   2  12       24.57       20.88      8.61 o
  -6   2  12       33.06       49.60     12.82 o
  -4   2  12       31.42       31.72     14.98 o
  -2   2  12      919.23      878.94     60.36 o
   0   2  12      172.71      122.39     22.80 o
   2   2  12       43.75       28.48     14.19 o
   4   2  12        7.25       13.35      9.75 o
   6   2  12        4.40       -3.57      6.80 o
 -11   3  12      100.92      106.51     13.42 o
  -9   3  12      304.70      361.68     28.10 o
  -7   3  12       13.96       29.06     13.62 o
  -5   3  12      684.58      698.49     54.90 o
  -3   3  12       39.52       49.35     19.24 o
  -1   3  12      144.12      154.90     27.05 o
   1   3  12        0.01       34.50     17.46 o
   3   3  12       23.51       29.76     14.35 o
   5   3  12        0.63       -0.77      7.87 o
 -10   4  12        0.10       -4.60     11.07 o
  -8   4  12        0.29       25.31     14.41 o
  -6   4  12        1.75       -6.64     12.95 o
  -4   4  12       84.53       68.46     17.88 o
  -2   4  12      124.83      112.83     24.68 o
   0   4  12        7.89       -7.39     12.56 o
   2   4  12       75.20       54.07     18.64 o
   4   4  12       48.67       26.81     13.94 o
  -9   5  12      125.81      164.67     30.46 o
  -7   5  12      146.45      147.14     27.16 o
  -5   5  12        9.38       27.95     12.12 o
  -3   5  12      169.76      147.87     26.58 o
  -1   5  12        3.24       19.91     16.98 o
   1   5  12       83.64      107.56     25.24 o
   3   5  12       56.94       42.81     17.33 o
  -8   6  12       39.07       38.07     19.11 o
  -6   6  12        5.48       19.52     19.84 o
  -4   6  12       46.54       57.70     22.10 o
  -2   6  12       41.49       43.09     17.40 o
   0   6  12        2.03      -13.13     13.13 o
   2   6  12       49.17       40.56     16.39 o
  -5   7  12      123.25      136.13     20.17 o
  -3   7  12        1.33       -1.05     10.62 o
  -1   7  12       24.70        7.20     10.51 o
 -11   1  13      194.54      180.04     19.47 o
  -9   1  13       20.07       21.53     10.46 o
  -7   1  13       26.47       37.52     11.91 o
  -5   1  13      174.05      163.63     25.57 o
  -3   1  13      136.34       75.01     14.44 o
  -1   1  13       62.52       41.28     12.88 o
   1   1  13        7.31        8.96      8.36 o
   3   1  13        3.73       -1.55      8.02 o
   5   1  13        0.34       -7.40      7.40 o
 -12   2  13       23.75       27.49     12.01 o
 -10   2  13      198.75      227.75     37.72 o
  -8   2  13       25.41       40.06     11.27 o
  -6   2  13        0.78       -0.07      8.02 o
  -4   2  13       18.55       -1.01     21.57 o
  -2   2  13        5.30        5.66     12.36 o
   0   2  13       73.93       66.89     20.09 o
   2   2  13       92.47      117.47     19.49 o
   4   2  13        0.78       -7.10      8.32 o
 -11   3  13       77.78       79.56     20.83 o
  -9   3  13      137.43      131.49     17.72 o
  -7   3  13      205.12      191.10     30.84 o
  -5   3  13        0.29       -0.20      9.81 o
  -3   3  13       20.14       17.18     16.54 o
  -1   3  13        4.17      -15.37     15.37 o
   1   3  13       40.13       31.71     15.75 o
   3   3  13        3.03        0.51     11.48 o
   5   3  13        3.65        7.89      9.90 o
 -10   4  13        0.58       24.16     10.03 o
  -8   4  13      201.45      209.92     33.14 o
  -6   4  13       42.08       21.69     12.12 o
  -4   4  13       20.87        9.50      9.90 o
  -2   4  13        0.05       -4.63     11.07 o
   0   4  13        7.80       16.03     13.61 o
   2   4  13       14.92       40.09     19.50 o
   4   4  13        2.39        4.02     14.52 o
  -9   5  13       54.74       50.29     20.20 o
  -7   5  13      137.05      121.13     27.21 o
  -5   5  13       42.00       26.70     16.29 o
  -3   5  13        0.18       23.91     14.36 o
  -1   5  13        0.11        2.11     12.22 o
   1   5  13        0.03        5.74     11.21 o
   3   5  13       47.78       63.82     21.01 o
  -6   6  13      185.42      196.26     35.06 o
  -4   6  13        5.00       16.90     15.67 o
  -2   6  13        0.00       -8.29     14.97 o
   0   6  13        1.96       14.74     17.05 o
 -10   0  14       32.03       30.91     16.22 o
  -8   0  14        0.99       -8.09      9.40 o
  -6   0  14       17.28        5.76     11.32 o
  -4   0  14        1.17       22.90     15.91 o
  -2   0  14        0.08       36.34     16.74 o
   0   0  14       50.53       72.29     19.92 o
   2   0  14        3.71       -4.86     10.92 o
   4   0  14      946.46      931.24     68.08 o
 -11   1  14        0.68       -4.24      7.98 o
  -9   1  14        0.05        1.02      7.90 o
  -7   1  14       12.30       -0.98      7.26 o
  -5   1  14        6.75        3.20      8.18 o
  -3   1  14      167.30      127.66     34.96 o
  -1   1  14      342.45      294.29     28.08 o
   1   1  14       42.06       58.40     14.48 o
   3   1  14       98.45      101.34     18.12 o
 -10   2  14       14.42       17.40      8.98 o
  -8   2  14        0.30       18.37     11.10 o
  -6   2  14       20.29        9.93      9.51 o
  -4   2  14       11.02       17.12     17.44 o
  -2   2  14        7.97       10.75     23.88 o
   0   2  14       12.09       -0.09     12.57 o
   2   2  14      163.74      172.81     21.99 o
   4   2  14        0.01       -4.26      9.59 o
  -9   3  14        0.24       14.62      8.55 o
  -7   3  14        0.22       12.16     10.64 o
  -5   3  14        8.40       -6.20     12.81 o
  -3   3  14        1.27       12.38     13.51 o
  -1   3  14        0.00        2.02     10.07 o
   1   3  14        0.14       23.39     15.16 o
   3   3  14       28.66       36.21     15.64 o
  -8   4  14       10.36        5.28     11.83 o
  -6   4  14        0.04      -16.14     16.14 o
  -4   4  14       42.27       13.95     11.98 o
  -2   4  14        1.56       23.94     20.57 o
   0   4  14      133.29      113.08     26.56 o
   2   4  14        1.22        8.47     12.10 o
  -7   5  14       20.99        3.99     12.31 o
  -5   5  14        3.30        3.00     12.72 o
  -3   5  14       31.62       51.35     23.06 o
  -1   5  14       87.90      122.78     28.65 o
   1   5  14        0.26        4.17     14.52 o
  -4   6  14       14.59        8.33     14.43 o
  -9   1  15        0.02       -9.89      9.89 o
  -7   1  15        0.28        2.97      8.56 o
  -5   1  15       40.72       59.49     18.58 o
  -3   1  15      105.08      115.95     19.19 o
  -1   1  15        3.19       10.80     11.78 o
   1   1  15        7.38       -9.19      9.19 o
   3   1  15      677.73      829.56     47.74 o
 -10   2  15      121.53      126.92     19.44 o
  -8   2  15       34.92       31.30     12.46 o
  -6   2  15      270.44      308.06     29.62 o
  -4   2  15      115.76      112.64     19.06 o
  -2   2  15        1.51       -0.66      9.61 o
   0   2  15       24.64       23.13     11.10 o
   2   2  15       82.17       92.97     17.69 o
  -9   3  15        0.37       17.32      9.44 o
  -7   3  15       12.61       18.33     10.57 o
  -5   3  15      111.90      120.14     45.17 o
  -3   3  15      106.82       97.15     25.77 o
  -1   3  15        9.52        4.48     12.18 o
   1   3  15      672.53      793.15     66.99 o
  -6   4  15        7.29       -7.60     13.01 o
  -4   4  15      267.84      335.89     45.03 o
  -2   4  15       26.91       18.22     17.97 o
   0   4  15      120.04      150.72     34.35 o
  -3   5  15       13.04       24.49     20.31 o
  -8   0  16     1516.55     1758.70     98.92 o
  -6   0  16       65.03       52.54     20.10 o
  -4   0  16        1.91        1.47     10.47 o
  -2   0  16       99.39       94.50     24.94 o
   0   0  16      185.87      172.33     33.14 o
  -7   1  16       46.21       58.30     17.59 o
  -5   1  16        0.04       -1.01      8.80 o
  -3   1  16       24.00       27.89     12.84 o
  -1   1  16      107.81       84.31     18.06 o
   1   1  16      165.78      149.92     21.52 o
  -8   2  16       39.61       59.82     15.71 o
  -6   2  16      481.55      513.64     39.43 o
  -4   2  16        1.52        1.06      8.86 o
  -2   2  16       29.17       49.86     15.67 o
   0   2  16        8.90        3.69     10.58 o
  -7   3  16       47.08       42.17     14.14 o
  -5   3  16      143.14      155.46     23.44 o
  -3   3  16       41.50       50.79     15.50 o
  -1   3  16       35.78       30.33     12.88 o
  -5   1  17       55.83       57.45     19.11 o
  -3   1  17       29.55       36.55     12.67 o
 
